# Supplementary material for: Overexpression of centromere protein K (CENPK) in ovarian cancer is correlated with poor patient survival and associated with predictive and prognostic relevance
Source: PeerJ. 2015 Nov 5;3:e1386. doi: 10.7717/peerj.1386 (PMC4647587; doi:10.7717/peerj.1386)
Supplement: Data S1 [file peerj-03-1386-s001.zip]

Archive with 3 entries (3 files):
- Raw data/Cell lines data.xlsx
- Raw data/GEO dataset-GSE18520-CENPK expression.xls
- Raw data/Supplemental Fig. S1.docx
