# Supplementary material for: Overexpression of centromere protein K (CENPK) in ovarian cancer is correlated with poor patient survival and associated with predictive and prognostic relevance
Source: PeerJ. 2015 Nov 5;3:e1386. doi: 10.7717/peerj.1386 (PMC4647587; doi:10.7717/peerj.1386)
Supplement: Data S1 [file peerj-03-1386-s001.zip › Raw data/Cell lines data.xlsx]

## Sheet: Expression of CENPK-cell line
					Mean	SD	SE	Relative expression	Relative SE
immortal and non-tumorigenic mammary epithelial cell	H184B5H5/M10	0.0117829	0.0194759	0.0204301	0.0172296	0.00474104	0.00335242	1	0.194573
Normal aorta smooth muscle	T/G HA-VSMC	0.0205811	0.0165906	0.0172661	0.0181459	0.00213578	0.00151022	1.05318	0.0876527
Normal lung fibroblast	HFL1	0.083148	0.0907743	0.103132	0.0923513	0.0100847	0.00713096	5.36003	0.413878
Ovary (clear cell carcinoma)	TOV21G	0.382436	0.238851	0.313283	0.311523	0.071809	0.0507766	18.0807	2.94705
Ovary (serous papillary cystoadenocarcinoma)	OC314	0.49841	0.508777	0.491617	0.499601	0.00864165	0.00611057	28.9967	0.354655
Ovary (endometrioid carcinoma)	TOV112D	1.13742	1.00912	0.853457	1	0.142201	0.100551	58.0396	5.83594

## Sheet: CENPK-knockdown
								Mean	SD	SE	p value vs Control siRNA	p value v siCENPK
	25 nM	Mock	1	1	1	1	1	1	0	0
		Control siRNA	1.02144	1.03069	1.00289	1.11227	0.945511	1.02256	0.0600825	0.0300412	0.425517
		siCENPK	0.610587	0.515255	0.676586	0.654789	0.567853	0.605014	0.0653238	0.0326619		8.59532e-07

## Sheet: TOV-112D-siCENPK-MTT
OD570 raw data
25 nM	Mock	0.339	0.385333	0.115333	0.223667	0.209667	0.271	0.0983333	0.118667	0.418667	0.410667
	Control siRNA	0.303333	0.35	0.151667	0.204667	0.210667	0.192667	0.097	0.118333	0.403667	0.388333
	siCENPK	0.241333	0.144333	0.0406667	0.181667	0.169667	0.218667	0.0536667	0.0913333	0.320667	0.272
150 nM	Mock	0.258667	0.173	0.157333	0.286333	0.326667	0.223333	0.214	0.283667
	Control siRNA		0.140667	0.136667	0.250667	0.276667	0.253	0.146	0.263
	siCENPK	0.178	0.110333	0.118	0.157667	0.125667	0.204	0.0433333	0.13
Relative OD570 vs. Mock													Mean	SD	SE	p value v Mock
25 nM	Mock	1	1	1	1	1	1	1	1	1	1		1	0	0
	Control siRNA	0.894789	0.908304	1.31503	0.915052	1.00477	0.710947	0.986441	0.997191	0.964172	0.945617		0.964231	0.149499	0.0498331
	siCENPK	0.711898	0.374567	0.352601	0.812221	0.809221	0.806888	0.545763	0.769663	0.765924	0.662338		0.661108	0.177	0.0590001	1.00792e-05
150 nM	Mock	1	1	1	1	1	1	1	1				1	0	0
	Control siRNA		0.813102	0.868644	0.875437	0.846939	1.13284	0.682243	0.927145				0.878049	0.135983	0.0555147
	siCENPK	0.688144	0.637765	0.75	0.55064	0.384694	0.913433	0.202492	0.458284				0.573182	0.223949	0.0846446	9.52057e-05
