# Supplementary material for: Overexpression of centromere protein K (CENPK) in ovarian cancer is correlated with poor patient survival and associated with predictive and prognostic relevance
Source: PeerJ. 2015 Nov 5;3:e1386. doi: 10.7717/peerj.1386 (PMC4647587; doi:10.7717/peerj.1386)
Supplement: Data S1 [file peerj-03-1386-s001.zip › Raw data/GEO dataset-GSE18520-CENPK expression.xls]

## Sheet: Sheet1
GEO dataset-GSE18520
Sample Number	Title	CENPK Value
GSM462643	Normal Ovary, 2008	89.925
GSM462644	Normal Ovary, 2061	25.5027
GSM462645	Normal Ovary, 2064	65.1707
GSM462646	Normal Ovary, 2085	36.5918
GSM462647	Normal Ovary, 2225	71.3402
GSM462648	Normal Ovary, 2226	42.0549
GSM462649	Normal Ovary, 2228	79.0646
GSM462650	Normal Ovary, 2230	65.7421
GSM462651	Normal Ovary, 2234	61.2344
GSM462652	Normal Ovary, 2237	49.2248
	Mean	58.5851
	SD	20.0137

## Sheet: Sheet2
GEO dataset-GSE18520
Sample Number	Title	CENPK Value
GSM461348	Ovarian Tumor, 317	154.398
GSM461349	Ovarian Tumor, 332	212.95
GSM461350	Ovarian Tumor, 349	149.693
GSM461351	Ovarian Tumor, 351	102.394
GSM461352	Ovarian Tumor, 386	218.867
GSM461353	Ovarian Tumor, 388	289.968
GSM461354	Ovarian Tumor, 389	307.81
GSM461355	Ovarian Tumor, 402	283.931
GSM461356	Ovarian Tumor, 410	193.186
GSM461357	Ovarian Tumor, 412	485.11
GSM461358	Ovarian Tumor, 434	188.152
GSM461359	Ovarian Tumor, 467	176.373
GSM461360	Ovarian Tumor, 629	198.797
GSM461361	Ovarian Tumor, 702	477.689
GSM461362	Ovarian Tumor, 714	269.311
GSM461363	Ovarian Tumor, 765	482.546
GSM461364	Ovarian Tumor, 780	291.832
GSM461365	Ovarian Tumor, 799	250.048
GSM461366	Ovarian Tumor, 872	301.781
GSM461367	Ovarian Tumor, 1231	258.736
GSM461368	Ovarian Tumor, 1562	84.4556
GSM461369	Ovarian Tumor, 1660	183.252
GSM461370	Ovarian Tumor, 662	200.685
GSM461371	Ovarian Tumor, 800	189.699
GSM461372	Ovarian Tumor, 934	123.751
GSM461373	Ovarian Tumor, 324	242.626
GSM461374	Ovarian Tumor, 377	479.851
GSM461375	Ovarian Tumor, 380	157.314
GSM461376	Ovarian Tumor, 396	85.663
GSM461377	Ovarian Tumor, 443	231.492
GSM461378	Ovarian Tumor, 744	440.6
GSM461379	Ovarian Tumor, 312	85.0506
GSM461380	Ovarian Tumor, 321	314.472
GSM461381	Ovarian Tumor, 367	78.2988
GSM461382	Ovarian Tumor, 394	293.179
GSM461383	Ovarian Tumor, 477	270.862
GSM461384	Ovarian Tumor, 656	162.237
GSM461385	Ovarian Tumor, 694	138.993
GSM461386	Ovarian Tumor, 715	382.236
GSM461387	Ovarian Tumor, 786	115.612
GSM461388	Ovarian Tumor, 794	365.523
GSM461389	Ovarian Tumor, 970	121.438
GSM461390	Ovarian Tumor, 1109	579.456
GSM461391	Ovarian Tumor, 1214	249.349
GSM461392	Ovarian Tumor, 345	1212.75
GSM461393	Ovarian Tumor, 358	301.045
GSM461394	Ovarian Tumor, 461	773.88
GSM461395	Ovarian Tumor, 486	895.128
GSM461396	Ovarian Tumor, 631	796.032
GSM461397	Ovarian Tumor, 692	741.308
GSM461398	Ovarian Tumor, 718	271.832
GSM461399	Ovarian Tumor, 778	1087.92
GSM461400	Ovarian Tumor, 1993	639.832
	Mean	331.875
	SD	252.894
	p value vs. normal	0.00121922
